# Supplementary material for: Scalable AC Electrospinning of Biocompatible Nanofibrous Yarns Based on Expanded Graphite and PEDOT:PSS
Source: Polymers (Basel). 2026 May 17;18(10):1225. doi: 10.3390/polym18101225 (PMC13211241; doi:10.3390/polym18101225)
Supplement: Supplementary file 1 [file polymers-18-01225-s001.zip]

Archive with 1 entries (1 files):
- polymers-4252544-supplementary.pdf
